# Supplementary material for: Neuraminidase inhibition promotes the collective migration of neurons and recovery of brain function
Source: EMBO Mol Med. 2024 May 24;16(6):1228–53. doi: 10.1038/s44321-024-00073-7 (PMC11178813; doi:10.1038/s44321-024-00073-7)
Supplement: Supplementary file 3 — Movie EV3 [file 44321_2024_73_MOESM3_ESM.zip]

Archive with 6 entries (5 files):
- Movie EV3/
- __MACOSX/._Movie EV3
- Movie EV3/Movie EV3.mov
- __MACOSX/Movie EV3/._Movie EV3.mov
- Movie EV3/Movie EV3_Legend.docx
- __MACOSX/Movie EV3/._Movie EV3_Legend.docx
