# Supplementary material for: Neuraminidase inhibition promotes the collective migration of neurons and recovery of brain function
Source: EMBO Mol Med. 2024 May 24;16(6):1228–53. doi: 10.1038/s44321-024-00073-7 (PMC11178813; doi:10.1038/s44321-024-00073-7)
Supplement: Supplementary file 6 — Source data Fig. 1 [file 44321_2024_73_MOESM6_ESM.zip]

Archive with 33 entries (26 files):
- Figure 1/
- Figure 1/.DS_Store
- __MACOSX/Figure 1/._.DS_Store
- Figure 1/1F/
- Figure 1/1A/
- Figure 1/1B/
- Figure 1/1E/
- Figure 1/1D/
- Figure 1/1C/
- Figure 1/1F/1F quantif.xlsx
- __MACOSX/Figure 1/1F/._1F quantif.xlsx
- Figure 1/1A/.DS_Store
- __MACOSX/Figure 1/1A/._.DS_Store
- Figure 1/1A/1A' Non-adherent area in the adult RMS.tif
- __MACOSX/Figure 1/1A/._1A' Non-adherent area in the adult RMS.tif
- Figure 1/1A/1A Neuronal chain in the adult RMS.tif
- __MACOSX/Figure 1/1A/._1A Neuronal chain in the adult RMS.tif
- Figure 1/1B/.DS_Store
- __MACOSX/Figure 1/1B/._.DS_Store
- Figure 1/1B/1B'' Non-adherent area in chain.tif
- __MACOSX/Figure 1/1B/._1B'' Non-adherent area in chain.tif
- Figure 1/1B/1B' New neuron and non-adherent area in chain.tif
- __MACOSX/Figure 1/1B/._1B' New neuron and non-adherent area in chain.tif
- Figure 1/1B/1B New neuron and non-adherent area in chain.tif
- __MACOSX/Figure 1/1B/._1B New neuron and non-adherent area in chain.tif
- Figure 1/1E/.DS_Store
- __MACOSX/Figure 1/1E/._.DS_Store
- Figure 1/1E/1E Neuronal chain.tif
- __MACOSX/Figure 1/1E/._1E Neuronal chain.tif
- Figure 1/1D/1D quantif.xlsx
- __MACOSX/Figure 1/1D/._1D quantif.xlsx
- Figure 1/1C/1C New neurons and astrocytes in normal RMS.tif
- __MACOSX/Figure 1/1C/._1C New neurons and astrocytes in normal RMS.tif
