# Supplementary material for: Neuraminidase inhibition promotes the collective migration of neurons and recovery of brain function
Source: EMBO Mol Med. 2024 May 24;16(6):1228–53. doi: 10.1038/s44321-024-00073-7 (PMC11178813; doi:10.1038/s44321-024-00073-7)
Supplement: Supplementary file 6 — Source data Fig. 1 [file 44321_2024_73_MOESM6_ESM.zip › Figure 1/1F/1F quantif.xlsx]

## Sheet: Fig1F
Non-adherent area [%]
Fusion area	Non-fusion area
1.49277	7.91043
0.904801	7.41585
4.56457	4.11281
	8.50225
