# Supplementary material for: Neuraminidase inhibition promotes the collective migration of neurons and recovery of brain function
Source: EMBO Mol Med. 2024 May 24;16(6):1228–53. doi: 10.1038/s44321-024-00073-7 (PMC11178813; doi:10.1038/s44321-024-00073-7)
Supplement: Supplementary file 6 — Source data Fig. 1 [file 44321_2024_73_MOESM6_ESM.zip › Figure 1/1D/1D quantif.xlsx]

## Sheet: Fig1D
No-adherent area[%]
Astrocyte-new neuron	New neuron-new neuron
15.6355	60.6399
42.2147	59.0388
23.8746	38.4131
12.5185	43.3722
0	56.9457
0	75.0982
0	56.1684
14.901	28.0777
18.1471	16.3181
0	26.987
19.7261
29.0907
0
