# Supplementary material for: Neuraminidase inhibition promotes the collective migration of neurons and recovery of brain function
Source: EMBO Mol Med. 2024 May 24;16(6):1228–53. doi: 10.1038/s44321-024-00073-7 (PMC11178813; doi:10.1038/s44321-024-00073-7)
Supplement: Supplementary file 7 — Source data Fig. 2 [file 44321_2024_73_MOESM7_ESM.zip]

Archive with 110 entries (90 files):
- Figure 2/
- Figure 2/.DS_Store
- __MACOSX/Figure 2/._.DS_Store
- Figure 2/2R/
- Figure 2/2G/
- Figure 2/2I/
- Figure 2/2N/
- Figure 2/2T/
- Figure 2/2S/
- Figure 2/2O/
- Figure 2/2H/
- Figure 2/2A/
- Figure 2/2F/
- Figure 2/2D/
- Figure 2/2M/
- Figure 2/2J/
- Figure 2/2Q/
- Figure 2/2K/
- Figure 2/2L/
- Figure 2/2E/
- Figure 2/2B/
- Figure 2/2P/
- Figure 2/2R/2R EndoN Dcx-GFP, PSA-NCAM.tif
- __MACOSX/Figure 2/2R/._2R EndoN Dcx-GFP, PSA-NCAM.tif
- Figure 2/2G/2G Injured brain.tif
- __MACOSX/Figure 2/2G/._2G Injured brain.tif
- Figure 2/2I/.DS_Store
- __MACOSX/Figure 2/2I/._.DS_Store
- Figure 2/2I/2I Weak adhesion-2.tif
- __MACOSX/Figure 2/2I/._2I Weak adhesion-2.tif
- Figure 2/2I/2I Weak adhesion-3.tif
- __MACOSX/Figure 2/2I/._2I Weak adhesion-3.tif
- Figure 2/2I/2I Weak adhesion-1.tif
- __MACOSX/Figure 2/2I/._2I Weak adhesion-1.tif
- Figure 2/2N/.DS_Store
- __MACOSX/Figure 2/2N/._.DS_Store
- Figure 2/2N/2N Injured brain Dcx, PSA-NCAM.tif
- __MACOSX/Figure 2/2N/._2N Injured brain Dcx, PSA-NCAM.tif
- Figure 2/2N/2N' Injured brain PSA-NCAM.tif
- __MACOSX/Figure 2/2N/._2N' Injured brain PSA-NCAM.tif
- Figure 2/2T/2T quantif.xlsx
- __MACOSX/Figure 2/2T/._2T quantif.xlsx
- Figure 2/2S/.DS_Store
- __MACOSX/Figure 2/2S/._.DS_Store
- Figure 2/2S/2S EndoN.tif
- __MACOSX/Figure 2/2S/._2S EndoN.tif
- Figure 2/2O/.DS_Store
- __MACOSX/Figure 2/2O/._.DS_Store
- Figure 2/2O/2O quantif.xlsx
- __MACOSX/Figure 2/2O/._2O quantif.xlsx
- Figure 2/2H/2H quantif.xlsx
- __MACOSX/Figure 2/2H/._2H quantif.xlsx
- Figure 2/2A/2A'' New neuron oriented in the reverse direction-2.tif
- __MACOSX/Figure 2/2A/._2A'' New neuron oriented in the reverse direction-2.tif
- Figure 2/2A/2A'' New neuron oriented in the reverse direction-1.tif
- __MACOSX/Figure 2/2A/._2A'' New neuron oriented in the reverse direction-1.tif
- Figure 2/2A/.DS_Store
- __MACOSX/Figure 2/2A/._.DS_Store
- Figure 2/2A/2A Neuronal chain in the adult RMS.tif
- __MACOSX/Figure 2/2A/._2A Neuronal chain in the adult RMS.tif
- Figure 2/2A/2A' New neurons oriented to the OB-2.tif
- __MACOSX/Figure 2/2A/._2A' New neurons oriented to the OB-2.tif
- Figure 2/2A/2A' New neurons oriented to the OB-1.tif
- __MACOSX/Figure 2/2A/._2A' New neurons oriented to the OB-1.tif
- Figure 2/2F/2F Normal RMS.tif
- __MACOSX/Figure 2/2F/._2F Normal RMS.tif
- Figure 2/2D/2D quantif.xlsx
- __MACOSX/Figure 2/2D/._2D quantif.xlsx
- Figure 2/2M/.DS_Store
- __MACOSX/Figure 2/2M/._.DS_Store
- Figure 2/2M/2M Normal RMS Dcx, PSA-NCAM.tif
- __MACOSX/Figure 2/2M/._2M Normal RMS Dcx, PSA-NCAM.tif
- Figure 2/2M/2M' Normal RMS PSA-NCAM.tif
- __MACOSX/Figure 2/2M/._2M' Normal RMS PSA-NCAM.tif
- Figure 2/2J/.DS_Store
- __MACOSX/Figure 2/2J/._.DS_Store
- Figure 2/2J/2J Appropriate adhesion-1.tif
- __MACOSX/Figure 2/2J/._2J Appropriate adhesion-1.tif
- Figure 2/2J/2J Appropriate adhesion-3.tif
- __MACOSX/Figure 2/2J/._2J Appropriate adhesion-3.tif
- Figure 2/2J/2J Appropriate adhesion-2.tif
- __MACOSX/Figure 2/2J/._2J Appropriate adhesion-2.tif
- Figure 2/2Q/2Q ctrl Dcx-GFP, PSA-NCAM.tif
- __MACOSX/Figure 2/2Q/._2Q ctrl Dcx-GFP, PSA-NCAM.tif
- Figure 2/2K/2K Excessive adhesion-3.tif
- __MACOSX/Figure 2/2K/._2K Excessive adhesion-3.tif
- Figure 2/2K/2K Excessive adhesion-2.tif
- __MACOSX/Figure 2/2K/._2K Excessive adhesion-2.tif
- Figure 2/2K/2K Excessive adhesion-1.tif
- __MACOSX/Figure 2/2K/._2K Excessive adhesion-1.tif
- Figure 2/2K/.DS_Store
- __MACOSX/Figure 2/2K/._.DS_Store
- Figure 2/2L/2L quantif.xlsx
- __MACOSX/Figure 2/2L/._2L quantif.xlsx
- Figure 2/2E/2E quantif.xlsx
- __MACOSX/Figure 2/2E/._2E quantif.xlsx
- Figure 2/2B/.DS_Store
- __MACOSX/Figure 2/2B/._.DS_Store
- Figure 2/2B/2B Neuronal chain in the injured site.tif
- __MACOSX/Figure 2/2B/._2B Neuronal chain in the injured site.tif
- Figure 2/2B/2B' New neurons oriented to the injured site-1.tif
- __MACOSX/Figure 2/2B/._2B' New neurons oriented to the injured site-1.tif
- Figure 2/2B/2B' New neurons oriented to the injured site-2.tif
- __MACOSX/Figure 2/2B/._2B' New neurons oriented to the injured site-2.tif
- Figure 2/2B/2B'' New neuron oriented in the reverse direction-2.tif
- __MACOSX/Figure 2/2B/._2B'' New neuron oriented in the reverse direction-2.tif
- Figure 2/2B/2B'' New neuron oriented in the reverse direction-1.tif
- __MACOSX/Figure 2/2B/._2B'' New neuron oriented in the reverse direction-1.tif
- Figure 2/2P/2P quantif.xlsx
- __MACOSX/Figure 2/2P/._2P quantif.xlsx
