# Supplementary material for: Neuraminidase inhibition promotes the collective migration of neurons and recovery of brain function
Source: EMBO Mol Med. 2024 May 24;16(6):1228–53. doi: 10.1038/s44321-024-00073-7 (PMC11178813; doi:10.1038/s44321-024-00073-7)
Supplement: Supplementary file 7 — Source data Fig. 2 [file 44321_2024_73_MOESM7_ESM.zip › Figure 2/2T/2T quantif.xlsx]

## Sheet: Sheet1
	Proportion [%]
	New neurons	Non-adherent area	Other cells
Normal replicate	47.2056	39.4244	13.37
	37.417	58.2709	4.31213
	49.3585	37.6849	12.9566
	40.0794	47.4286	12.492
EndoN	61.3605	25.4318	13.2077
	82.7199	10.2807	6.9994
	77.6692	17.5599	4.77094
