# Supplementary material for: Neuraminidase inhibition promotes the collective migration of neurons and recovery of brain function
Source: EMBO Mol Med. 2024 May 24;16(6):1228–53. doi: 10.1038/s44321-024-00073-7 (PMC11178813; doi:10.1038/s44321-024-00073-7)
Supplement: Supplementary file 7 — Source data Fig. 2 [file 44321_2024_73_MOESM7_ESM.zip › Figure 2/2O/2O quantif.xlsx]

## Sheet: Sheet1
PSA-NCAM signal intensity
Normal	Injury
115.865	50.5909
141.415	24.9155
186.446	32.5156
98.3605	28.1481
134.656	48.3429
145.366	48.3429
124.527	66.6769
112.409	36.3636
98.0833	22.8472
150.714	28.7679
156.608	35.5246
75.9104	40.9412
62.8172	28.038
86.5446	29.1449
107.25	43.0563
79.2125	42.5269
108.299	52.7143
93.5698	42.2716
96.7327	39.2083
103.947	39.6618
123.927	75.2564
178.783	82.5455
137.817	34.8022
174.711	39.5088
176.072	61.7288
212.012	29.8551
193.68	23.9753
197.688
199.348
215.402
