# Supplementary material for: Neuraminidase inhibition promotes the collective migration of neurons and recovery of brain function
Source: EMBO Mol Med. 2024 May 24;16(6):1228–53. doi: 10.1038/s44321-024-00073-7 (PMC11178813; doi:10.1038/s44321-024-00073-7)
Supplement: Supplementary file 7 — Source data Fig. 2 [file 44321_2024_73_MOESM7_ESM.zip › Figure 2/2H/2H quantif.xlsx]

## Sheet: Sheet1
	Proportaion [%]
	New neurons	Non-adherent area	Other cells
Normal	47.2056	39.4244	13.37
	37.417	58.2709	4.31213
	49.3585	37.6849	12.9566
	40.0794	47.4286	12.492
Injury	88.7842	0.219401	10.9964
	86.3762	3.96348	9.66033
	83.2831	8.77	7.94688
