# Supplementary material for: Neuraminidase inhibition promotes the collective migration of neurons and recovery of brain function
Source: EMBO Mol Med. 2024 May 24;16(6):1228–53. doi: 10.1038/s44321-024-00073-7 (PMC11178813; doi:10.1038/s44321-024-00073-7)
Supplement: Supplementary file 7 — Source data Fig. 2 [file 44321_2024_73_MOESM7_ESM.zip › Figure 2/2D/2D quantif.xlsx]

## Sheet: Sheet1
	Orientation [%]
	Fwd	Others	Rev
Normal	86.6667	0	13.3333
	88.8889	5.55556	5.55556
	73.3333	13.3333	13.3333
Injury	33.3333	33.3333	33.3333
	21.0526	36.8421	42.1053
	33.3333	41.6667	25
