# Supplementary material for: Neuraminidase inhibition promotes the collective migration of neurons and recovery of brain function
Source: EMBO Mol Med. 2024 May 24;16(6):1228–53. doi: 10.1038/s44321-024-00073-7 (PMC11178813; doi:10.1038/s44321-024-00073-7)
Supplement: Supplementary file 7 — Source data Fig. 2 [file 44321_2024_73_MOESM7_ESM.zip › Figure 2/2L/2L quantif.xlsx]

## Sheet: source_data
Cell-cell Adhesion Strength G_R/motility strength g_p	Order parameter P [rate]	Collective velocity [pix/mcs]
0	0.0007429	0.000967227
0.5	0.000411762	0.000882657
1	0.000996775	0.000775527
1.5	0.189813	0.00245328
2	0.524818	0.00514614
2.5	0.614198	0.00236132
3	0.277072	0.000870236
3.5	0.000561673	0.000373887
4	0.000623078	0.000859193
4.5	0.00341966	0.000302709
5	0.00646367	8.88e-06
5.5	0.0264506	0.000137266
6	0.022385	0.000669982
6.5	0.0225656	0.000465412
