# Supplementary material for: Neuraminidase inhibition promotes the collective migration of neurons and recovery of brain function
Source: EMBO Mol Med. 2024 May 24;16(6):1228–53. doi: 10.1038/s44321-024-00073-7 (PMC11178813; doi:10.1038/s44321-024-00073-7)
Supplement: Supplementary file 7 — Source data Fig. 2 [file 44321_2024_73_MOESM7_ESM.zip › Figure 2/2E/2E quantif.xlsx]

## Sheet: Sheet1
Leading process length [μm]
Normal	Injury
17.324	23.31
25.293	25.382
23.5606	8.288
18.017	22.792
19.0564	11.914
28.4114	34.706
50.2656	21.1415
31.1168	10.1266
40.0928	5.50746
34.1088	6.39576
27.5264	8.35002
35.3056	7.1064
37.1008	6.04044
32.912	1.7766
37.6992	16.3447
25.7312	14.2128
50.864	8.52768
34.8432	22.7405
29.1312	10.3043
33.7008	14.2128
33.7008	21.6745
30.2736	17.766
37.6992	11.7256
30.8448	10.3043
33.7008	5.68512
	7.1064
	19.8979
