# Supplementary material for: Neuraminidase inhibition promotes the collective migration of neurons and recovery of brain function
Source: EMBO Mol Med. 2024 May 24;16(6):1228–53. doi: 10.1038/s44321-024-00073-7 (PMC11178813; doi:10.1038/s44321-024-00073-7)
Supplement: Supplementary file 7 — Source data Fig. 2 [file 44321_2024_73_MOESM7_ESM.zip › Figure 2/2P/2P quantif.xlsx]

## Sheet: Sheet1
The number of PSA-NCAM+ cells
contralateral	Ipsilateral
60	2250
30	2100
72	2238
