# Supplementary material for: Neuraminidase inhibition promotes the collective migration of neurons and recovery of brain function
Source: EMBO Mol Med. 2024 May 24;16(6):1228–53. doi: 10.1038/s44321-024-00073-7 (PMC11178813; doi:10.1038/s44321-024-00073-7)
Supplement: Supplementary file 8 — Source data Fig. 3 [file 44321_2024_73_MOESM8_ESM.zip]

Archive with 72 entries (60 files):
- Figure 3/
- Figure 3/3K/
- Figure 3/3L/
- Figure 3/3E/
- Figure 3/3B/
- Figure 3/3C/
- Figure 3/3D/
- Figure 3/3J/
- Figure 3/.DS_Store
- __MACOSX/Figure 3/._.DS_Store
- Figure 3/3A/
- Figure 3/3F/
- Figure 3/3G/
- Figure 3/3I/
- Figure 3/3K/3K quantif.xlsx
- __MACOSX/Figure 3/3K/._3K quantif.xlsx
- Figure 3/3L/3L quantif.xlsx
- __MACOSX/Figure 3/3L/._3L quantif.xlsx
- Figure 3/3E/3E quantif.xlsx
- __MACOSX/Figure 3/3E/._3E quantif.xlsx
- Figure 3/3B/3B quantif.xlsx
- __MACOSX/Figure 3/3B/._3B quantif.xlsx
- Figure 3/3C/3C quantif.xlsx
- __MACOSX/Figure 3/3C/._3C quantif.xlsx
- Figure 3/3D/3D quantif.xlsx
- __MACOSX/Figure 3/3D/._3D quantif.xlsx
- Figure 3/3J/3J' Neu1-KD PSA-NCAM-injured site.tif
- __MACOSX/Figure 3/3J/._3J' Neu1-KD PSA-NCAM-injured site.tif
- Figure 3/3J/.DS_Store
- __MACOSX/Figure 3/3J/._.DS_Store
- Figure 3/3J/3J Neu1-KD Dcx, DsRed.tif
- __MACOSX/Figure 3/3J/._3J Neu1-KD Dcx, DsRed.tif
- Figure 3/3J/3J' Neu1-KD Dcx, DsRed-injured site.tif
- __MACOSX/Figure 3/3J/._3J' Neu1-KD Dcx, DsRed-injured site.tif
- Figure 3/3J/3J'' Neu1-KD Dcx, DsRed-V-SVZ, St.tif
- __MACOSX/Figure 3/3J/._3J'' Neu1-KD Dcx, DsRed-V-SVZ, St.tif
- Figure 3/3J/3J'' Neu1-KD PSA-NCAM-V-SVZ, St.tif
- __MACOSX/Figure 3/3J/._3J'' Neu1-KD PSA-NCAM-V-SVZ, St.tif
- Figure 3/3A/3A quantif.xlsx
- __MACOSX/Figure 3/3A/._3A quantif.xlsx
- Figure 3/3F/.DS_Store
- __MACOSX/Figure 3/3F/._.DS_Store
- Figure 3/3F/3F' Injured brain Neu1, GFAP.tif
- __MACOSX/Figure 3/3F/._3F' Injured brain Neu1, GFAP.tif
- Figure 3/3F/3F Injured brain Neu1, Iba1, GFAP.tif
- __MACOSX/Figure 3/3F/._3F Injured brain Neu1, Iba1, GFAP.tif
- Figure 3/3F/3F'' Injured brain Neu1, Iba1.tif
- __MACOSX/Figure 3/3F/._3F'' Injured brain Neu1, Iba1.tif
- Figure 3/3G/3G' Injured brain Neu1, Dcx.tif
- __MACOSX/Figure 3/3G/._3G' Injured brain Neu1, Dcx.tif
- Figure 3/3G/.DS_Store
- __MACOSX/Figure 3/3G/._.DS_Store
- Figure 3/3G/3G'' Injured brain Neu1, Dcx-2.tif
- __MACOSX/Figure 3/3G/._3G'' Injured brain Neu1, Dcx-2.tif
- Figure 3/3G/3G'' Injured brain Neu1, Dcx-3.tif
- __MACOSX/Figure 3/3G/._3G'' Injured brain Neu1, Dcx-3.tif
- Figure 3/3G/3G'' Injured brain Neu1, Dcx-1.tif
- __MACOSX/Figure 3/3G/._3G'' Injured brain Neu1, Dcx-1.tif
- Figure 3/3G/3G Injured brain Neu1.tif
- __MACOSX/Figure 3/3G/._3G Injured brain Neu1.tif
- Figure 3/3I/.DS_Store
- __MACOSX/Figure 3/3I/._.DS_Store
- Figure 3/3I/3I' ctrl-KD Dcx, DsRed-injured site.tif
- __MACOSX/Figure 3/3I/._3I' ctrl-KD Dcx, DsRed-injured site.tif
- Figure 3/3I/3I'' ctrl-KD Dcx, DsRed-V-SVZ, St.tif
- __MACOSX/Figure 3/3I/._3I'' ctrl-KD Dcx, DsRed-V-SVZ, St.tif
- Figure 3/3I/3I ctrl-KD Dcx, DsRed.tif
- __MACOSX/Figure 3/3I/._3I ctrl-KD Dcx, DsRed.tif
- Figure 3/3I/3I'' ctrl-KD PSA-NCAM-V-SVZ, St.tif
- __MACOSX/Figure 3/3I/._3I'' ctrl-KD PSA-NCAM-V-SVZ, St.tif
- Figure 3/3I/3I' ctrl-KD PSA-NCAM-injured site.tif
- __MACOSX/Figure 3/3I/._3I' ctrl-KD PSA-NCAM-injured site.tif
