# Supplementary material for: Neuraminidase inhibition promotes the collective migration of neurons and recovery of brain function
Source: EMBO Mol Med. 2024 May 24;16(6):1228–53. doi: 10.1038/s44321-024-00073-7 (PMC11178813; doi:10.1038/s44321-024-00073-7)
Supplement: Supplementary file 8 — Source data Fig. 3 [file 44321_2024_73_MOESM8_ESM.zip › Figure 3/3K/3K quantif.xlsx]

## Sheet: Sheet1
PSA-NCAM signal intensity
Ctrl	Neu1-KD	Neu4-KD
14.6087	7.58696	77.614
9.85507	10.5326	63.4189
15.5652	106.804	100.635
17.8406	70.0167	37.4259
29.6522	74.0833	52.8235
16.3623	135.123	51.575
10.7656	122.6	50.0962
10.2188	100.96	83.383
18.5469	99.38	57.8182
6.84375	144.696	67.8421
6.125	97.4783	66.4051
15.3594	126.543	96.2889
19.6102	159.109	90.2222
16.339	68.9565	74.2794
32.2712	88.1304	80.6813
39.9831	47.2609	64.7963
64	91.4783	87.5094
44.8305	0	74.08
17.1017	0	63.1277
14.7288	97.1522	72.8219
21.5932	166.435	87.9091
8.86441	173.935	78.963
22.0678	65.6087	43.8824
9.33898	129.804	140.882
9.59322	138.261	123.308
8.55932	101.435	81.537
8.88136	105.023	126.649
99.2034	184.302	91.4915
71	186.174	90.5745
69.1864	183.87	88.4603
96.9153	72.2609	112.864
25.7119	66.5652	85.8
59.7447	68.2391	115.685
20.5532	43.1304	71.7436
16.3617	134.283	98.4143
70.9362	158.913	105.018
99.3404	111.565	116.302
98.8936	190.783	136.424
92.7234	117.522	123.943
53.234	49.7609	110.911
93.0426	41.2609	108.207
79.7021	142.587	59.9057
52.3191	164.457	98.72
114.021	151.891	86.9038
92.6383	169.565	91.4889
90.0426	181.196	68.5765
183.83	221.217	64.4035
30.1915	219.957	120.25
93.0213	138.043	109.059
139.723	188.043	76.3582
86.4	213.261	83.0395
67.6596	217.217	88.7625
39.7447	195.326	78.6944
103.404	224.605	62.9412
52.8298	86.3158	69.6102
58.5319	127.257	110.171
49.1064	57.2368	115.55
25.0851	78.5	92.6667
18.0213	95.5789	104.74
53.4043	135	101.883
	166.789	92.5179
	113.974
	195.553
	130.395
	129.632
	163.553
	194.026
	197.605
	153.526
	137.474
	195.921
	105.421
	177.5
	131.368
	96.6842
	137.026
	102.763
	125.395
	161.211
	127.105
