# Supplementary material for: Neuraminidase inhibition promotes the collective migration of neurons and recovery of brain function
Source: EMBO Mol Med. 2024 May 24;16(6):1228–53. doi: 10.1038/s44321-024-00073-7 (PMC11178813; doi:10.1038/s44321-024-00073-7)
Supplement: Supplementary file 8 — Source data Fig. 3 [file 44321_2024_73_MOESM8_ESM.zip › Figure 3/3L/3L quantif.xlsx]

## Sheet: Sheet1
Dcx+ cells close to the injured site
Ctrl	Neu1-KD	Neu4-KD
1572	2238	2100
762	1740	1890
1110	2868	2670
	3486	2400
	1806	2136
	2010
	1626
