# Supplementary material for: Neuraminidase inhibition promotes the collective migration of neurons and recovery of brain function
Source: EMBO Mol Med. 2024 May 24;16(6):1228–53. doi: 10.1038/s44321-024-00073-7 (PMC11178813; doi:10.1038/s44321-024-00073-7)
Supplement: Supplementary file 8 — Source data Fig. 3 [file 44321_2024_73_MOESM8_ESM.zip › Figure 3/3E/3E quantif.xlsx]

## Sheet: Sheet1
	Expresssion level
	Neu1	Neu2	Neu3	Neu4
Ctx, CC	32.6466	0.829051	2.04631	12.3325
	31.7649	1.2735	2.43158	22.7379
	27.2458	1.0989	1.78905	16.1485
	29.6137	1.4812	0.808336	9.4285
	20.9251	2.02301	1.5329	9.76889
	24.2004	1.87151	1.10939	8.99337
	22.7768
St	25.2118	3.44721	1.18129	9.82548
	17.9805	4.32029	1.20196	9.62616
	25.4465	3.65101	1.34639	8.479
	27.6785	3.61483	1.24841	12.7312
	16.3305	2.47941	1.01508	7.06143
	16.4425	3.64907	0.933633	7.04742
