# Supplementary material for: Neuraminidase inhibition promotes the collective migration of neurons and recovery of brain function
Source: EMBO Mol Med. 2024 May 24;16(6):1228–53. doi: 10.1038/s44321-024-00073-7 (PMC11178813; doi:10.1038/s44321-024-00073-7)
Supplement: Supplementary file 8 — Source data Fig. 3 [file 44321_2024_73_MOESM8_ESM.zip › Figure 3/3B/3B quantif.xlsx]

## Sheet: Sheet1
	Neu2
	Ctx, CC	St
Normal	1	1
	1.16078	0.931633
	1.14819	1.06636
	1
	1.11664
	1.0021
Injury	0.26212	0.689537
	0.402641	0.864178
	0.347439	0.730303
	0.279122	0.59957
	0.381221	0.411244
	0.352672	0.605249
