# Supplementary material for: Neuraminidase inhibition promotes the collective migration of neurons and recovery of brain function
Source: EMBO Mol Med. 2024 May 24;16(6):1228–53. doi: 10.1038/s44321-024-00073-7 (PMC11178813; doi:10.1038/s44321-024-00073-7)
Supplement: Supplementary file 8 — Source data Fig. 3 [file 44321_2024_73_MOESM8_ESM.zip › Figure 3/3C/3C quantif.xlsx]

## Sheet: Sheet1 (2)
	Neu3
	Ctx, CC	St
Normal	1	1
	1.08272	1.1439
	1.20497	0.986187
	1
	1.36031
	2.44585
Injury	1.29579	1.25266
	1.53975	1.27459
	1.13288	1.42774
	1.00199	1.20798
	1.90013	0.982208
	1.37516	0.903398
