# Supplementary material for: Neuraminidase inhibition promotes the collective migration of neurons and recovery of brain function
Source: EMBO Mol Med. 2024 May 24;16(6):1228–53. doi: 10.1038/s44321-024-00073-7 (PMC11178813; doi:10.1038/s44321-024-00073-7)
Supplement: Supplementary file 8 — Source data Fig. 3 [file 44321_2024_73_MOESM8_ESM.zip › Figure 3/3D/3D quantif.xlsx]

## Sheet: Sheet1
	Neu4
	Ctx, CC	St
Normal	1	1
	1.03821	0.985367
	0.957692	0.984912
	1	1
	0.930428	0.925967
	1.01555	1.05037
Injury	1.55384	2.0616
	2.86486	2.01978
	2.03463	1.77908
	1.60458	2.67128
	1.66251	2.16906
	1.53053	2.16475
		2.03981
