# Supplementary material for: Neuraminidase inhibition promotes the collective migration of neurons and recovery of brain function
Source: EMBO Mol Med. 2024 May 24;16(6):1228–53. doi: 10.1038/s44321-024-00073-7 (PMC11178813; doi:10.1038/s44321-024-00073-7)
Supplement: Supplementary file 8 — Source data Fig. 3 [file 44321_2024_73_MOESM8_ESM.zip › Figure 3/3A/3A quantif.xlsx]

## Sheet: Sheet1
	Neu1
	Ctx, CC	St
Normal	1	1
	0.748358	0.921826
	0.95767	1.19513
	1	1
	1.25887	0.806455
	1.32229	0.963484
Injury	1.0256	1.42632
	0.9979	1.01722
	0.855931	1.4396
	0.930321	1.56587
	1.165	1.07726
	1.34736	1.08465
	1.2681	0.983184
