# Supplementary material for: Neuraminidase inhibition promotes the collective migration of neurons and recovery of brain function
Source: EMBO Mol Med. 2024 May 24;16(6):1228–53. doi: 10.1038/s44321-024-00073-7 (PMC11178813; doi:10.1038/s44321-024-00073-7)
Supplement: Supplementary file 9 — Source data Fig. 4 [file 44321_2024_73_MOESM9_ESM.zip]

Archive with 113 entries (96 files):
- Figure 4/
- Figure 4/.DS_Store
- __MACOSX/Figure 4/._.DS_Store
- Figure 4/4E/
- Figure 4/4B/
- Figure 4/4K/
- Figure 4/4L/
- Figure 4/4P/
- Figure 4/4M/
- Figure 4/4J/
- Figure 4/4C/
- Figure 4/4D/
- Figure 4/4Q/
- Figure 4/4S/
- Figure 4/4F/
- Figure 4/4O/
- Figure 4/4H/
- Figure 4/4R/
- Figure 4/4N/
- Figure 4/4E/4E quantif.xlsx
- __MACOSX/Figure 4/4E/._4E quantif.xlsx
- Figure 4/4B/.DS_Store
- __MACOSX/Figure 4/4B/._.DS_Store
- Figure 4/4B/4B Ctrl Dcx, PSA-NCAM.tif
- __MACOSX/Figure 4/4B/._4B Ctrl Dcx, PSA-NCAM.tif
- Figure 4/4B/4B Ctrl Dcx.tif
- __MACOSX/Figure 4/4B/._4B Ctrl Dcx.tif
- Figure 4/4B/4B Ctrl PSA-NCAM.tif
- __MACOSX/Figure 4/4B/._4B Ctrl PSA-NCAM.tif
- Figure 4/4K/4K LPS+PBS Dcx, PSA-NCAM.tif
- __MACOSX/Figure 4/4K/._4K LPS+PBS Dcx, PSA-NCAM.tif
- Figure 4/4K/4K LPS+PBS PSA-NCAM.tif
- __MACOSX/Figure 4/4K/._4K LPS+PBS PSA-NCAM.tif
- Figure 4/4L/.DS_Store
- __MACOSX/Figure 4/4L/._.DS_Store
- Figure 4/4L/4L LPS+DANA PSA-NCAM.tif
- __MACOSX/Figure 4/4L/._4L LPS+DANA PSA-NCAM.tif
- Figure 4/4L/4L LPS+DANA Dcx, PSA-NCAM.tif
- __MACOSX/Figure 4/4L/._4L LPS+DANA Dcx, PSA-NCAM.tif
- Figure 4/4P/4P LPS+PBS 30min.tif
- __MACOSX/Figure 4/4P/._4P LPS+PBS 30min.tif
- Figure 4/4P/4P LPS+PBS 0min.tif
- __MACOSX/Figure 4/4P/._4P LPS+PBS 0min.tif
- Figure 4/4P/4P LPS+PBS 15min.tif
- __MACOSX/Figure 4/4P/._4P LPS+PBS 15min.tif
- Figure 4/4P/4P LPS+PBS 60min.tif
- __MACOSX/Figure 4/4P/._4P LPS+PBS 60min.tif
- Figure 4/4M/.DS_Store
- __MACOSX/Figure 4/4M/._.DS_Store
- Figure 4/4M/4M LPS+Zanamivir Dcx, PSA-NCAM.tif
- __MACOSX/Figure 4/4M/._4M LPS+Zanamivir Dcx, PSA-NCAM.tif
- Figure 4/4M/4M LPS+Zanamivir PSA-NCAM.tif
- __MACOSX/Figure 4/4M/._4M LPS+Zanamivir PSA-NCAM.tif
- Figure 4/4J/.DS_Store
- __MACOSX/Figure 4/4J/._.DS_Store
- Figure 4/4J/4J LPS-Ctrl PSA-NCAM.tif
- __MACOSX/Figure 4/4J/._4J LPS-Ctrl PSA-NCAM.tif
- Figure 4/4J/4J LPS-Ctrl Dcx, PSA-NCAM.tif
- __MACOSX/Figure 4/4J/._4J LPS-Ctrl Dcx, PSA-NCAM.tif
- Figure 4/4C/4C DANA Dcx, PSA-NCAM.tif
- __MACOSX/Figure 4/4C/._4C DANA Dcx, PSA-NCAM.tif
- Figure 4/4C/.DS_Store
- __MACOSX/Figure 4/4C/._.DS_Store
- Figure 4/4C/4C DANA PSA-NCAM.tif
- __MACOSX/Figure 4/4C/._4C DANA PSA-NCAM.tif
- Figure 4/4C/4C DANA Dcx.tif
- __MACOSX/Figure 4/4C/._4C DANA Dcx.tif
- Figure 4/4D/.DS_Store
- __MACOSX/Figure 4/4D/._.DS_Store
- Figure 4/4D/4D Zanamivir Dcx, PSA-NCAM.tif
- __MACOSX/Figure 4/4D/._4D Zanamivir Dcx, PSA-NCAM.tif
- Figure 4/4D/4D Zanamivir Dcx.tif
- __MACOSX/Figure 4/4D/._4D Zanamivir Dcx.tif
- Figure 4/4D/4D Zanamivir PSA-NCAM.tif
- __MACOSX/Figure 4/4D/._4D Zanamivir PSA-NCAM.tif
- Figure 4/4Q/4Q LPS+DANA 15min.tif
- __MACOSX/Figure 4/4Q/._4Q LPS+DANA 15min.tif
- Figure 4/4Q/.DS_Store
- __MACOSX/Figure 4/4Q/._.DS_Store
- Figure 4/4Q/4Q LPS+DANA 0min.tif
- __MACOSX/Figure 4/4Q/._4Q LPS+DANA 0min.tif
- Figure 4/4Q/4Q LPS+DANA 60min.tif
- __MACOSX/Figure 4/4Q/._4Q LPS+DANA 60min.tif
- Figure 4/4Q/4Q LPS+DANA 30min.tif
- __MACOSX/Figure 4/4Q/._4Q LPS+DANA 30min.tif
- Figure 4/4S/4S quantif.xlsx
- __MACOSX/Figure 4/4S/._4S quantif.xlsx
- Figure 4/4F/4F quantif.xlsx
- __MACOSX/Figure 4/4F/._4F quantif.xlsx
- Figure 4/4O/.DS_Store
- __MACOSX/Figure 4/4O/._.DS_Store
- Figure 4/4O/4O LPS-Ctrl 60min.tif
- __MACOSX/Figure 4/4O/._4O LPS-Ctrl 60min.tif
- Figure 4/4O/4O LPS-Ctrl 15min.tif
- __MACOSX/Figure 4/4O/._4O LPS-Ctrl 15min.tif
- Figure 4/4O/4O LPS-Ctrl 0min.tif
- __MACOSX/Figure 4/4O/._4O LPS-Ctrl 0min.tif
- Figure 4/4O/4O LPS-Ctrl 30min.tif
- __MACOSX/Figure 4/4O/._4O LPS-Ctrl 30min.tif
- Figure 4/4H/4H quantif.xlsx
- __MACOSX/Figure 4/4H/._4H quantif.xlsx
- Figure 4/4R/4R LPS+Zanamivir 60min.tif
- __MACOSX/Figure 4/4R/._4R LPS+Zanamivir 60min.tif
- Figure 4/4R/.DS_Store
- __MACOSX/Figure 4/4R/._.DS_Store
- Figure 4/4R/4R LPS+Zanamivir 15min.tif
- __MACOSX/Figure 4/4R/._4R LPS+Zanamivir 15min.tif
- Figure 4/4R/4R LPS+Zanamivir 0min.tif
- __MACOSX/Figure 4/4R/._4R LPS+Zanamivir 0min.tif
- Figure 4/4R/4R LPS+Zanamivir 30min.tif
- __MACOSX/Figure 4/4R/._4R LPS+Zanamivir 30min.tif
- Figure 4/4N/4N quantif.xlsx
- __MACOSX/Figure 4/4N/._4N quantif.xlsx
