# Supplementary material for: Neuraminidase inhibition promotes the collective migration of neurons and recovery of brain function
Source: EMBO Mol Med. 2024 May 24;16(6):1228–53. doi: 10.1038/s44321-024-00073-7 (PMC11178813; doi:10.1038/s44321-024-00073-7)
Supplement: Supplementary file 9 — Source data Fig. 4 [file 44321_2024_73_MOESM9_ESM.zip › Figure 4/4E/4E quantif.xlsx]

## Sheet: Sheet1
PSA-NCAM signal intensity
Ctrl	DANA	Zanamivir
58.2308	86.697	100.085
56.1875	91.8889	183.906
22.4535	87.2414	181.857
46.0294	69.7317	128.094
60.2133	97.1724	178.339
32.5833	160.269	185.652
15.6979	120.111	131.167
26.4603	143.29	104.907
45.8737	114.918	133.945
21.4324	71.5429	120.511
35.1951	92.5488	134.829
29.1398	78.7576	124.897
35.2391	123.156	173.433
34.4839	149.774	130.667
45.0833	135.864	175.585
47.1613	192.414	169.879
36.0441	136.8	106.471
44.9438	197.639	101.18
68.5333	173.222	164.19
59.6441	172.433	138.902
42.863	167.86	180.021
66.0805	175.444	75.3429
37.4434	138.536	84.9855
66.6322	154.667	133.903
7.03571	201.897	139.515
6.32911	178.082	103.547
51.6341	181.811	146.181
69.9	203.346	170.603
42.3444	162.667	134.484
74.8696	153.839	179.254
78.4375	146.628	119.741
8.68919	188.042	129.73
9.47143	150.143	110.796
6.05825	124.522	80.2396
7.71875	130.103	82.3585
59.898	134.61	84.5424
43.7941	142.719	137.765
47.8481	110.655	191.847
26.1429	147.031	168.377
22.2097	161.489	173.284
6.04545	149.587	132.625
8.13699	128.259	180.424
18.7683	137.829	165.78
8.44898	128.14	150.431
24.2674	155.583	186.951
78.9231	92.5195	110.044
65.8308	132.898	146.022
19.0309	109.017	139.702
38.831	96.8627	126.135
27.1404	76.5323	106.971
25.2857	88.0455	175.567
33.3548	84.0588	96.7917
55.8148	87.1351	79.717
37.961	109.36	73.6949
32.0882	110.208	44.3725
8.6129	123.683	76.2653
56.037	84.2712	141.148
41.2222	107.864	161.136
57.8649	126.308	121.161
21.4107	114.06	141.757
