# Supplementary material for: Neuraminidase inhibition promotes the collective migration of neurons and recovery of brain function
Source: EMBO Mol Med. 2024 May 24;16(6):1228–53. doi: 10.1038/s44321-024-00073-7 (PMC11178813; doi:10.1038/s44321-024-00073-7)
Supplement: Supplementary file 9 — Source data Fig. 4 [file 44321_2024_73_MOESM9_ESM.zip › Figure 4/4S/4S quantif.xlsx]

## Sheet: Sheet1
Migration speed [μm/h]
Ctrl (LPS-)	PBS (LPS+)	DANA (LPS+)	Zanamivir (LPS+)
39.2919	13.2772	19.8325	29.2394
52.21	9.42187	32.6641	32.0732
33.8402	5.37546	18.9879	24.6286
46.1991	11.5349	11.6083	37.3908
21.7212	9.44399	19.7828	30.4372
41.2213	10.1166	18.9343	19.4197
30.5881	21.2627	29.5397	61.8672
29.0927	24.6563	13.0714	21.0325
	12.688	4.41354	16.7473
	6.28246	23.7503	31.2957
	10.1176	13.7594	15.329
	7.92509	17.5034	29.6222
	23.417	29.2366	40.1688
	24.224	9.22233	25.5439
	23.3701	23.6821	61.9419
	16.3149	21.1198	48.2737
	19.8734	50.9948	41.2356
	17.5521	27.9482	33.0984
	8.01314	43.2917	32.4495
	16.4575	23.0156	26.6256
	12.7862	41.3532	14.4162
	15.4892	25.5261	31.1434
	5.96574	25.2617	41.5493
	23.5037	23.2102	39.9581
	9.31506	36.1813	12.2537
	22.7149	54.2456	19.4751
	29.2258	63.7543	41.8737
	22.3915	25.9394	20.9927
	17.4996	43.1048	35.0119
	6.94201	42.9714	19.6874
