# Supplementary material for: Neuraminidase inhibition promotes the collective migration of neurons and recovery of brain function
Source: EMBO Mol Med. 2024 May 24;16(6):1228–53. doi: 10.1038/s44321-024-00073-7 (PMC11178813; doi:10.1038/s44321-024-00073-7)
Supplement: Supplementary file 9 — Source data Fig. 4 [file 44321_2024_73_MOESM9_ESM.zip › Figure 4/4F/4F quantif.xlsx]

## Sheet: Sheet1
Dcx+ cells in the injured CC and St
Ctrl	DANA	Zanamivir
6600	14598	14598
7932	12906	12894
5736	13740	8670
