# Supplementary material for: Neuraminidase inhibition promotes the collective migration of neurons and recovery of brain function
Source: EMBO Mol Med. 2024 May 24;16(6):1228–53. doi: 10.1038/s44321-024-00073-7 (PMC11178813; doi:10.1038/s44321-024-00073-7)
Supplement: Supplementary file 9 — Source data Fig. 4 [file 44321_2024_73_MOESM9_ESM.zip › Figure 4/4H/4H quantif.xlsx]

## Sheet: RMS v.s. Injury
Neu5Ac (ng/ml)
RMS	A1	A2
18.5367	6.54846	8.98541
15.755	8.07365	9.07739
16.0307	3.83941	7.65223

## Sheet: Area1
Neu5Ac (ng/ml) in Area1
Ctrl replicate	DANA	Zanamivir
6.54846	76.3995	18.5729
8.07365	47.4938	11.6894
3.83941	58.7966	20.536
	59.0335	11.8905

## Sheet: Area2
Neu5Ac (ng/ml) in Area1
Ctrl replicate	DANA	Zanamivir
8.98541	17.9668	20.8229
9.07739	17.3785	19.8292
7.65223	18.6366	29.6222
	18.2617	25.1442
