# Supplementary material for: Neuraminidase inhibition promotes the collective migration of neurons and recovery of brain function
Source: EMBO Mol Med. 2024 May 24;16(6):1228–53. doi: 10.1038/s44321-024-00073-7 (PMC11178813; doi:10.1038/s44321-024-00073-7)
Supplement: Supplementary file 9 — Source data Fig. 4 [file 44321_2024_73_MOESM9_ESM.zip › Figure 4/4N/4N quantif.xlsx]

## Sheet: Sheet1
PSA-NCAM signal intensity
Ctrl (LPS-)	PBS (LPS+)	DANA (LPS+)	Zanamivir (LPS+)
62.06	3.66129	24.6207	17.3262
25.573	6.07407	29.9744	5.73684
20.6716	3.68627	14.0816	64.4815
37.4667	0.8	25.9863	36.3214
24.2571	2.93182	19.5476	55.8333
34.3725	3.54167	12.8542	21.12
	3.325	17.1954	17.1212
	2.05769	46.1045	15.6279
	1.54054	37.9091	30.8182
	3.66038	39.0682	30.087
