# Supplementary material for: Neuraminidase inhibition promotes the collective migration of neurons and recovery of brain function
Source: EMBO Mol Med. 2024 May 24;16(6):1228–53. doi: 10.1038/s44321-024-00073-7 (PMC11178813; doi:10.1038/s44321-024-00073-7)
Supplement: Supplementary file 10 — Source data Fig. 5 [file 44321_2024_73_MOESM10_ESM.zip]

Archive with 43 entries (34 files):
- Figure 5/
- Figure 5/5G/
- Figure 5/5H/
- Figure 5/.DS_Store
- __MACOSX/Figure 5/._.DS_Store
- Figure 5/5J/
- Figure 5/5C/
- Figure 5/5D/
- Figure 5/5E/
- Figure 5/5B/
- Figure 5/5K/
- Figure 5/5G/5G quantif.xlsx
- __MACOSX/Figure 5/5G/._5G quantif.xlsx
- Figure 5/5H/5H quantif.xlsx
- __MACOSX/Figure 5/5H/._5H quantif.xlsx
- Figure 5/5J/5J quantif.xlsx
- __MACOSX/Figure 5/5J/._5J quantif.xlsx
- Figure 5/5C/5C' DANA NeuN.tif
- __MACOSX/Figure 5/5C/._5C' DANA NeuN.tif
- Figure 5/5C/5C DANA Dcx, NeuN.tif
- __MACOSX/Figure 5/5C/._5C DANA Dcx, NeuN.tif
- Figure 5/5C/5C' DANA Dcx, NeuN.tif
- __MACOSX/Figure 5/5C/._5C' DANA Dcx, NeuN.tif
- Figure 5/5D/.DS_Store
- __MACOSX/Figure 5/5D/._.DS_Store
- Figure 5/5D/5D Zanamivir Dcx, NeuN.tif
- __MACOSX/Figure 5/5D/._5D Zanamivir Dcx, NeuN.tif
- Figure 5/5D/5D' Zanamivir NeuN.tif
- __MACOSX/Figure 5/5D/._5D' Zanamivir NeuN.tif
- Figure 5/5D/5D' Zanamivir Dcx, NeuN.tif
- __MACOSX/Figure 5/5D/._5D' Zanamivir Dcx, NeuN.tif
- Figure 5/5E/5E quantif.xlsx
- __MACOSX/Figure 5/5E/._5E quantif.xlsx
- Figure 5/5B/.DS_Store
- __MACOSX/Figure 5/5B/._.DS_Store
- Figure 5/5B/5B Ctrl Dcx, NeuN.tif
- __MACOSX/Figure 5/5B/._5B Ctrl Dcx, NeuN.tif
- Figure 5/5B/5B' Ctrl Dcx, NeuN.tif
- __MACOSX/Figure 5/5B/._5B' Ctrl Dcx, NeuN.tif
- Figure 5/5B/5B' Ctrl NeuN.tif
- __MACOSX/Figure 5/5B/._5B' Ctrl NeuN.tif
- Figure 5/5K/5K quantif.xlsx
- __MACOSX/Figure 5/5K/._5K quantif.xlsx
