# Supplementary material for: Neuraminidase inhibition promotes the collective migration of neurons and recovery of brain function
Source: EMBO Mol Med. 2024 May 24;16(6):1228–53. doi: 10.1038/s44321-024-00073-7 (PMC11178813; doi:10.1038/s44321-024-00073-7)
Supplement: Supplementary file 10 — Source data Fig. 5 [file 44321_2024_73_MOESM10_ESM.zip › Figure 5/5G/5G quantif.xlsx]

## Sheet: Sheet1
FFT	Left foot faults [%]
	Ctrl	DANA	Zanamivir
0dpi	47.0588	52.9412	55.5556
	46.6667	55.5556	50
	50	50	50
7dpi	93.6842	92.3077	94.4882
	98.4848	98.6755	98.6486
	96.7742	95.9538	96.8354
35dpi	92.6471	63.8554	62.5
	91.7808	54.5455	60.3774
	90.9091	66.6667	54.1667
