# Supplementary material for: Neuraminidase inhibition promotes the collective migration of neurons and recovery of brain function
Source: EMBO Mol Med. 2024 May 24;16(6):1228–53. doi: 10.1038/s44321-024-00073-7 (PMC11178813; doi:10.1038/s44321-024-00073-7)
Supplement: Supplementary file 10 — Source data Fig. 5 [file 44321_2024_73_MOESM10_ESM.zip › Figure 5/5H/5H quantif.xlsx]

## Sheet: Sheet1
EBST	Swing to the right [%]
	Ctrl	DANA	Zanamivir
0dpi	56.8182	46.4286	50
	46.6667	46.875	42.8571
	54.2857	45.4545	56.6038
7dpi	0	0	5
	0.0172414	2.12766	2.43902
	6.25	2	4.44444
35dpi	8.33333	47.0588	40
	0	53.3333	42.8571
	9.09091	56.0976	44.6809
