# Supplementary material for: Neuraminidase inhibition promotes the collective migration of neurons and recovery of brain function
Source: EMBO Mol Med. 2024 May 24;16(6):1228–53. doi: 10.1038/s44321-024-00073-7 (PMC11178813; doi:10.1038/s44321-024-00073-7)
Supplement: Supplementary file 10 — Source data Fig. 5 [file 44321_2024_73_MOESM10_ESM.zip › Figure 5/5E/5E quantif.xlsx]

## Sheet: Sheet1
	The number of Dcx+ NeuN+ cells
	Ctrl	DANA	Zanamivir
total	1584	2184	1884
	1314	2544	2148
	1590	1992	2094
600<	288	528	768
	132	540	456
	264	738	462
