# Supplementary material for: Neuraminidase inhibition promotes the collective migration of neurons and recovery of brain function
Source: EMBO Mol Med. 2024 May 24;16(6):1228–53. doi: 10.1038/s44321-024-00073-7 (PMC11178813; doi:10.1038/s44321-024-00073-7)
Supplement: Supplementary file 10 — Source data Fig. 5 [file 44321_2024_73_MOESM10_ESM.zip › Figure 5/5K/5K quantif.xlsx]

## Sheet: Sheet1
Left foot faults [%]
NSE-DTA	Nestin-CreERT2; NSE-DTA
57.8947	79.7297
50	82.4373
57.1429	86.3793
