# Supplementary material for: Neuraminidase inhibition promotes the collective migration of neurons and recovery of brain function
Source: EMBO Mol Med. 2024 May 24;16(6):1228–53. doi: 10.1038/s44321-024-00073-7 (PMC11178813; doi:10.1038/s44321-024-00073-7)
Supplement: Supplementary file 11 — Source data Fig. 6 [file 44321_2024_73_MOESM11_ESM.zip]

Archive with 36 entries (28 files):
- Figure 6/
- Figure 6/6F/
- Figure 6/6H/
- Figure 6/6G/
- Figure 6/.DS_Store
- __MACOSX/Figure 6/._.DS_Store
- Figure 6/6B/
- Figure 6/6E/
- Figure 6/6D/
- Figure 6/6C/
- Figure 6/6F/6F' Ctrl Dcx.tif
- __MACOSX/Figure 6/6F/._6F' Ctrl Dcx.tif
- Figure 6/6F/.DS_Store
- __MACOSX/Figure 6/6F/._.DS_Store
- Figure 6/6F/6F Ctrl Dcx.tif
- __MACOSX/Figure 6/6F/._6F Ctrl Dcx.tif
- Figure 6/6H/6H quantif.xlsx
- __MACOSX/Figure 6/6H/._6H quantif.xlsx
- Figure 6/6G/6G Zanamivir Dcx.tif
- __MACOSX/Figure 6/6G/._6G Zanamivir Dcx.tif
- Figure 6/6G/6G' Zanamivir Dcx.tif
- __MACOSX/Figure 6/6G/._6G' Zanamivir Dcx.tif
- Figure 6/6G/.DS_Store
- __MACOSX/Figure 6/6G/._.DS_Store
- Figure 6/6B/6B Ctrl PSA-NCAM.tif
- __MACOSX/Figure 6/6B/._6B Ctrl PSA-NCAM.tif
- Figure 6/6B/6B Ctrl Dcx, PSA-NCAM.tif
- __MACOSX/Figure 6/6B/._6B Ctrl Dcx, PSA-NCAM.tif
- Figure 6/6E/6E quantif.xlsx
- __MACOSX/Figure 6/6E/._6E quantif.xlsx
- Figure 6/6D/6D quantif.xlsx
- __MACOSX/Figure 6/6D/._6D quantif.xlsx
- Figure 6/6C/6C Zanamivir PSA-NCAM.tif
- __MACOSX/Figure 6/6C/._6C Zanamivir PSA-NCAM.tif
- Figure 6/6C/6C Zanamivir Dcx, PSA-NCAM.tif
- __MACOSX/Figure 6/6C/._6C Zanamivir Dcx, PSA-NCAM.tif
