# Supplementary material for: Neuraminidase inhibition promotes the collective migration of neurons and recovery of brain function
Source: EMBO Mol Med. 2024 May 24;16(6):1228–53. doi: 10.1038/s44321-024-00073-7 (PMC11178813; doi:10.1038/s44321-024-00073-7)
Supplement: Supplementary file 11 — Source data Fig. 6 [file 44321_2024_73_MOESM11_ESM.zip › Figure 6/6H/6H quantif.xlsx]

## Sheet: Sheet1
Distance to the injured site [μm]
Ipsilateral (Ctrl)	Ipsilateral (Zanamivir)
44.5626	44.1823
83.706	16.4408
113.465	16.8729
155.228	48.1575
23.4654	50.6582
103.984	14.8027
193.16	55.6602
200.204	45.8435
196.802	8.48371
206.867	60.0222
280.814	42.0398
272.397	9.87744
279.775	9.20699
298.724	50.6266
402.729	60.4537
425.621	6.98441
418.859	118.806
443.586	29.9945
363.418	99.6209
359.628	8.43645
281.912	55.5955
462.097	15.2287
470.372	542.534
471.987	396.844
530.641	424.037
549.852	560.343
621.895	412.426
604.648	98.7137
492.967	96.5844
494.206	96.9439
364.748	21.3315
392.486	5.05871
495.691	11.9978
495.958	15.2287
552.521	10.7683
627.742	15.2812
739.702	8.09789
680.127	7.37427
756.995	9.33637
760.012	7.64058
806.572	91.3202
807.608	61.3347
837.494	13.1112
709.738	126.132
744.7	77.1997
856.087	85.9867
924.426	44.0358
830.152	34.0207
994.223	69.216
1020.25	77.3367
1048.21	4.12076
951.026	90.7272
869.02	94.2128
943.847	9.56044
950.617	25.4309
1056.41	3.88509
1090.18	39.9994
1145.83	29.849
1172.11	66.7726
1131.01	22.663
1220.02	88.1964
1212.37	79.6864
1200.37	46.0146
1253.01	52.4807
885.398	22.3228
951.261	41.5748
803.584	44.5046
1161.01	59.8277
205.429	41.0036
280.164	50.4272
278.689	55.6279
329.758	66.862
322.86	51.8052
499.673	86.5493
582.303	85.8598
593.081	100.384
630.941	35.575
856.445	46.355
842.448	97.1585
926.286	367.207
795.142	513.704
936.313	523.704
766.802	405.842
655.991	602.696
712.227	667.731
848.524	443.467
910.44	392.606
917.212	721.743
916.146	765.486
989.758	708.801
1089.23	793.642
1102.64	831.872
1213.98	761.845
998.704	702.095
1055.52	816.401
1014.69	787.192
938.522	862.687
1223.1	934.991
1056.2	936.136
1229.08	925.008
1291.15	838.607
1426.93	860.327
1466.29	942.858
1183.28	989.078
1129.36	981.179
1184.12	1052.36
1003.79	1038.46
1334.65	1120.4
1495.73	1163.32
1531.15	1173.38
1287.19	1068.2
1390.09	1129.4
1415.8	1162.63
1342.61	1224.38
1346.16	1249.83
1463.29	1280.2
1459.03	1297.11
1449.81	1307.45
1452.66	1244.93
1596.79	1200.66
1461.99	1112.09
1514.58	856.371
1461.94	4.90097
1490.26	5.52209
1497.28	12.7802
1509.9	13.784
1499.37	14.5564
1481.66	16.431
1523.44	18.9443
1504.21	20.4462
1556.63	20.4462
1636.33	20.6772
1592.38	21.3321
1585.23	21.4964
1619.89	22.2997
1672.71	23.3279
1786.08	24.4044
1733.76	25.3517
1799.52	26.7551
1791.75	27.9482
1819.81	29.1398
1823	29.666
1855.46	31.5738
1829.98	31.6103
1867.9	33.1676
1892.41	33.8428
1922.86	35.5241
1888.16	35.6392
213.465	36.2804
92.4349	36.7572
102.929	36.7891
114.966	38.7758
168.757	39.22
179.351	39.7319
204.882	43.5349
200.174	44.2066
90.2088	45.9466
56.7309	45.9466
40.9624	46.3041
52.8642	46.7317
91.2189	46.7563
70.6659	47.3049
433.003	48.1194
502.803	48.7541
692.551	49.8637
645.88	51.0548
788.545	52.2821
1022.89	53.0121
934.727	53.6247
1025.13	54.1485
1134.3	55.2485
834.982	56.8512
864.213	56.9976
835.761	57.4332
1039.26	57.8802
1041.96	58.199
1093.55	58.5004
1131.99	58.8612
1088.11	60.772
1152.5	61.2046
1252.7	61.6497
1269.4	63.1065
1528.47	64.4398
1348.1	65.098
1279.9	66.1233
1325.73	67.0054
1472.35	67.9805
1369.1	67.9828
1522.93	68.9369
1592.2	69.6077
1412.96	70.1506
1617.08	71.1231
1634.21	71.1299
1730.18	75.4749
1693.78	77.4353
1592.87	78.44
1545.93	79.3957
1494.01	79.6554
1531.08	83.4605
1509.51	83.7723
1587.28	84.9325
1593.13	86.2793
1555.95	87.2044
1330.1	88.8036
1683.8	97.2038
1606.29	97.359
1777.11	97.4344
1812.96	104.899
1860.81	105.105
1739.6	105.433
1893.71	105.797
1972.97	120.225
1958.42	125.844
1927.74	129.812
1964.84	137.587
1944.89	141.396
2025.48	142.492
1910.02	148.634
2167.07	149.105
2037.57	151.376
2162.57	152.923
2198.28	160.886
2235.02	162.206
2369.77	162.391
2332.14	165.415
2130.29	166.489
2284.05	167.136
2366.35	170.556
	173.281
	183.205
	185.028
	204.639
	278.666
	278.949
	292.833
	302.497
	308.563
	378.445
	385.951
	467.327
	497.264
	516.953
	520.011
	525.403
	531.468
	563.619
	580.46
	580.531
	583.572
	591.251
	597.543
	598.531
	598.907
	606.821
	611.107
	618.22
	620.28
	622.293
	640.85
	652.486
	704.574
	730.59
	738.234
	738.908
	755.616
	781.176
	858.03
	868.944
	993.275
	998.731
	1003.65
	1020.7
	1025.37
	1030.64
	1075
	1086.53
	1088.84
	1091.49
	1115.2
	1119.16
	1119.28
	1130.53
	1139.4
	29.8114
	33.7989
	45.1528
	36.161
	53.8304
	33.9832
	41.7014
	14.4724
	9.65378
	19.726
	27.1816
	43.4171
	3.09964
	8.37478
	4.99802
	4.38356
	18.2326
	16.3137
	29.8114
	14.7029
	16.6921
	36.0413
	1.3862
	32.1079
	47.8692
	4.38356
	7.46493
	3.09964
	8.43194
	20.1119
	30.5279
	18.0739
	54.654
	24.7971
	41.5976
	58.7217
	6.19929
	6.19929
	14.5716
	13.0774
	14.9299
	33.4561
	50.0283
	13.862
	14.9941
	8.87603
	6.86135
	10.2335
	4.99802
	19.7016
	18.7266
	8.76712
	4.38356
	20.9771
	19.4563
	33.9832
	36.4653
	10.4196
	23.7077
	27.672
	28.8284
	10.8266
	16.6921
	38.4281
	21.5865
	47.547
	60.8983
	50.2295
	29.4221
	43.1396
	154.871
	148.993
	149.002
	149.105
	156.843
	150.021
	130.369
	149.07
	157.811
	164.745
	228.595
	63.0074
	55.4914
	60.4947
	46.8549
	69.8074
	244.43
	248.111
	221.76
	261.609
	200.252
	268.637
	268.412
	285.588
	307.59
	282.875
	389.492
	399.983
	479.865
	494.18
	489.45
	498.185
	562.892
	395.836
	544.075
	642.045
	584.452
	622.955
	616.676
	617.882
	624.873
	635.629
	802.465
	897.135
	674.177
	760.947
	870.149
	855.435
	707.683
	784.336
	976.438
	1139.74
	927.606
	1145.23
	1139.97
	1189.3
	1291.5
	1367.8
	1391.36
	1412.12
	1259.13
	1206.33
	1242.14
	370.768
	1268.2
