# Supplementary material for: Neuraminidase inhibition promotes the collective migration of neurons and recovery of brain function
Source: EMBO Mol Med. 2024 May 24;16(6):1228–53. doi: 10.1038/s44321-024-00073-7 (PMC11178813; doi:10.1038/s44321-024-00073-7)
Supplement: Supplementary file 11 — Source data Fig. 6 [file 44321_2024_73_MOESM11_ESM.zip › Figure 6/6E/6E quantif.xlsx]

## Sheet: Sheet1
The number of PSA-NCAM+ cells
Contralateral	Ipsilateral
136	408
128	512
112	528
