# Supplementary material for: Neuraminidase inhibition promotes the collective migration of neurons and recovery of brain function
Source: EMBO Mol Med. 2024 May 24;16(6):1228–53. doi: 10.1038/s44321-024-00073-7 (PMC11178813; doi:10.1038/s44321-024-00073-7)
Supplement: Supplementary file 11 — Source data Fig. 6 [file 44321_2024_73_MOESM11_ESM.zip › Figure 6/6D/6D quantif.xlsx]

## Sheet: Sheet1
PSA-NCAM signal intensity
Contralateral	Ipsilateral (Ctrl)	Ipsilateral (Zanamivir)
66.561	23.16	63.0833
55.0816	9.14516	58.7949
101.545	0.492958	46.4
60	0.543478	53.8108
79.1852	0.628571	94.3077
69.9737	0.610169	126.103
84.2857	0.320755	97.9091
73.3214	0.731343	90.0541
46.5833	1.41791	36.2826
49.3871	1.74324	33.597
74.2564	2.00962	53.1026
56.825	48.5128	47.7
62.4688	44.5893	87.6765
63.7812	19.1224	61.2051
90.3871	44.7174	30.9
	26	65.4118
	14.6173	40.5588
	31.6695	87.7639
	8.70588	74.5833
	36.6804	94.68
	26.8333	86
	20.7307	31.7353
	35.1842	76.2308
	17.1116	70.16
	13.7317	83.4375
	15.1622	146.069
	6.64384	133.33
	3.11429	117.644
	10.5769	104.629
	8.27273	75.6596
